# Supplementary material for: Improving Vitamin D Intake in Young Children—Can an Infographic Help Parents and Carers Understand the Recommendations?
Source: Nutrients. 2021 Sep 9;13(9):3140. doi: 10.3390/nu13093140 (PMC8469200; doi:10.3390/nu13093140)
Supplement: Supplementary file 1 [file nutrients-13-03140-s001.zip]

Archive with 2 entries (2 files):
- Moderators guide_supplementaryfile1.pdf
- Vitamin D Infographic supplementary file 2.pdf
